# Supplementary material for: Impact of Blueberry Consumption on the Human Fecal Bileacidome: A Pilot Study of Bile Acid Modulation by Freeze-Dried Blueberry
Source: Nutrients. 2022 Sep 17;14(18):3857. doi: 10.3390/nu14183857 (PMC9501813; doi:10.3390/nu14183857)
Supplement: Supplementary file 1 [file nutrients-14-03857-s001.zip]

Archive with 1 entries (1 files):
- nutrients-1884171-supplementary.pdf
